# Supplementary material for: Phylogenetic analysis of Microdochium spp. associated with turfgrass and their pathogenicity in cereals
Source: PeerJ. 2024 Jan 29;12:e16837. doi: 10.7717/peerj.16837 (PMC10832662; doi:10.7717/peerj.16837)
Supplement: Supplemental Information 1 [file peerj-12-16837-s001.csv]

Reaction of variety studies
	Disease severity values (%)
	Festuca arundinaceae*	Triticum aestivum**	Hordeum vulgare*	Avena Sativa*		Mean*****
						87,27±7,20 A*****
Microdochium bolleyi***	90.62	88.12	92.00	75.50
	93.75	86.12	90.62	80.25		P<0,001
	94.50	88.75	93.75	73.25
	92,96±2,06 a*,	87,66±1,37**	92,12±1,57 a*	76,33±3,57a*
	A***	A	A	B
Microdochium nivale***	92.00	94.50	80.50	73.12
	85.37	92.75	88.20	80.62		85,17±7,05 A
	84.00	86.25	90.75	74.00
						P<0,001
	87,12±4,28 abc	91,17±4,35	86,48±5,34a	75,91±4,10a
	AB		AB
		A		B
Microdochium sorghi***	88.37	83.75	75.50	63.12
	80.62	86.12	70.25	70.62		78,61±8,44 AB
	84.12	90.62	78.25	72.00		P<0,001
	84,37±3,88 bc		74,67±4,07bc
	AB	86,83±3,49	BC	68,58±4,79ab
		A
				C
Microdochium paspali***	77.50	80.00	70.00	60.00		73,95±8,57 B
	80.62	83.75	66.75	63.75
	80.25	86.12	72.50	66.12		P<0,001
		83,29±3,09	69,75±2,88c	63,29±3,09b
	79,46±1,71 c	A	B	B
	A
Microdochium majus***	90.30	88.30	83.75	78.12		86,06±7,19 A
	92.00	96.00	76.12	76.12
	94.25	90.25	88.75	78.75
						P<0,01
	92,18±1,98 ab	91,52±4,00	82,87±6,36ab	77,66±1,37a
	A	A	AB	B
						82,21±9,06
Mean****	87,22±5,77 AB****	88,09±4,27 A	81,18±9,12 B		72,36±6,48 C	P<0,001
	P<0,001	N.S.	P<0,001		P<0,01
		A
