# Supplementary material for: Phylogenetic analysis of Microdochium spp. associated with turfgrass and their pathogenicity in cereals
Source: PeerJ. 2024 Jan 29;12:e16837. doi: 10.7717/peerj.16837 (PMC10832662; doi:10.7717/peerj.16837)
Supplement: Supplemental Information 2 [file peerj-12-16837-s002.csv]

Pathogenicity assay : Host; Poa Pratensis (sensitive variety)
Fungi	73.33	71,98±1,54 gh*
Microdochium bolleyi M242	72.30
	70.30
M. bolleyi M246	90.62	90,96±2,64 a
	93.75
	88.50
M. bolleyi M411	83.75	86,62±3,16 abc
	86.12
	90.00
M. bolleyi M536	87.50	88,42±1,38 ab
	87.75
	90.00
M. bolleyi M560	73.75	79,83±7,01 bcdefgh
	78.25
	87.50
M. bolleyi M732	65.50	70,04±6,21 h
	77.12
	67.50
M. bolleyi M737	75.00	76,22±3,72 efgh
	80.40
	73.27
M. bolleyi M855	84.80	87,22±2,62 abc
	90.00
	86.87
M. bolleyi M856	72.62	73,12±2,91 fgh
	70.50
	76.25
M. bolleyi M918	85.25	82,54±2,63 abcdef
	80.00
	82.37
M. bolleyi M1413	72.66	74,76±3,14 fgh
	78.37
	73.25
M. bolleyi M1584	92.62	91,12±1,30 a
	90.50
	90.25
M. bolleyi M1619	78.75	76,46±2,53 defgh
	73.75
	76.87
Microdochium nivale M62	93.30	91,93±1,72 a
	90.00
	92.50
M. nivale M90	88.37	85,04±3,99 abcde
	80.62
	86.12
M. nivale M91	84.25	88,83±4,13 ab
	90.00
	92.25
M. nivale M151	90.00	86,42±3,76 abcd
	86.75
	82.50
M. nivale M152	80.37	80,37±2,25 bcdefg
	82.62
	78.12
M. nivale M171	73.75	75,21±1,28 efgh
	76.12
	75.75
M. nivale M191	87.75	89,50±1,56 ab
	90.75
	90.00
Microdochium paspali M98	72.00	72,12±1,57 gh
	70.62
	73.75
M. paspali M867	78.86	77,74±3,57 cdefgh
	80.62
	73.75
Microdochium majus M874	88.12	87,66±1,37 abc
	86.12
	88.75
M. majus M63	88.86	91,08±2,48 a
	90.62
	93.75
M. majus 473	86.25	87,58±2,64 abc
	90.62
	85.87
Microdochium sorghi M241	80.00	83,08±3,41 abcdef
	86.75
	82.50
		82,53±7,41
		P< 0.001
